# Supplementary material for: Antimicrobial Denture Material Synthesized from Poly(methyl methacrylate) Enriched with Cannabidiol Isolates
Source: Molecules. 2025 Feb 18;30(4):943. doi: 10.3390/molecules30040943 (PMC11858198; doi:10.3390/molecules30040943)
Supplement: Supplementary file 1 [file molecules-30-00943-s001.zip]

Archive with 1 entries (1 files):
- molecules-3396941-supplementary.pdf
